# Supplementary material for: A Review of Bioinformatics Tools for Bio-Prospecting from Metagenomic Sequence Data
Source: Front Genet. 2017 Mar 6;8:23. doi: 10.3389/fgene.2017.00023 (PMC5337752; doi:10.3389/fgene.2017.00023)
Supplement: TABLE S1 — A summary of the tools, databases and technologies used for metagenomic bioprospecting. [file Table_1.XLSX]

## Sheet: Sheet1
	Features
Sequencing technologies
Illumina	High throughput; low errors; short reads
Ion Torrent	High throughput; low errors; short reads
Pacific Biosciences	Medium throughput; high raw error rate; long reads
Oxford Nanopore	Medium throughput; high raw error rate; long reads
Metagenomic assembly
MetaVelvet	Linux/Unix command-line tool; requires large amounts of RAM; may take several days to run
MetaVelvet-SL	Extension to MetaVelvet with similar charateristics; improved detection of chimeras
IDBA-UD	Linux/Unix command-line tool; requires large amounts of RAM; may take several days to run
Ray Meta	Linux/Unix command-line tool; designed for high-performance computing (HPC) and uses multiple-cores; uses MPI; capable of dealing with very large datasets
Megahit	Linux/Unix command-line tool; lower memory and processor requirements, though only for certain options
Pell et al	Linux/Unix command-line code implemented as part of the khmer Python codebase (https://github.com/dib-lab/khmer)
MetAMOS	Linux/Unix command-line tool; depends on many other software tools; may require large amounts of RAM depending on the assembler used
Binning
LikelyBin	Linux/Unix command-line; designed to run on simple commodity/desktop PCs in a reasonable time
PHYSCIMM	Linux/Unix command-line; requires 50Gb RAM and 24 hours to build models
MetaWatt	GUI-based; designed to run on desktop hardware
CONCOCT	Linux/Unix command-line; depends on other software; initially used Ray Meta for assembly
LSA	Linux/Unix command-line; uses 10s of Gb of RAM
Gene Prediction
MetaGeneAnnotator	Available as Linux/Unix command-line or through web interface (web interface limited to 10Mb)
Orphelia	Available as Linux/Unix command-line or through web interface (web interface limited to 30Mb)
Glimmer-MG	Available as Linux/Unix command-line; depends on other software; model building requires download of all current bacterial genomes
FragGenScan	Available as Linux/Unix command-line; designed to run on commodity/desktop hardware in minutes/hours
Prokka	Available as Linux/Unix command-line; depends on other software; uses parallel processing
Domain DBs
InterPro	A consortium of 14 protein/domain/family databases
InterProScan	Available as Linux/Unix command-line; or web-interface; or via API
Pathway Databases
Reactome	Online resource for reactions/pathways; data available to download; accessible via web interface or via APIs
KEGG	Online resource for reactions/pathways; data available to download for a fee; accessible via web interface or via APIs
MetaCyc	Online resource for reactions/pathways; data available to download; accessible via web interface or via APIs
WikiPathways	Online resource for reactions/pathways; data available to download; accessible via web interface or via APIs
Targetted Gene Discovery
Xander	Available as Linux/Unix command-line; depends on other software; requires user to build gene-specific models
Data sharing and online portals
Meta4	Accessible via a web-interface once system has been set up! System set up requires knowledge of Linux, Apache and Perl
MG-RAST	Online system with graphical user interface
EBI Metagenomics	Online system with graphical user interface; requires data to be in EBI ENA
IMG/M	Online system with graphical user interface
